# Supplementary material for: A Multispecies Cluster of GES-5 Carbapenemase–Producing Enterobacterales Linked by a Geographically Disseminated Plasmid
Source: Clin Infect Dis. 2019 Nov 20;71(10):2553–60. doi: 10.1093/cid/ciz1130 (PMC7744980; doi:10.1093/cid/ciz1130)
Supplement: ciz1130_suppl_Supplementary_Tables [file ciz1130_suppl_supplementary_tables.xlsx]

## Sheet: Table S1
strain ID	Accession	Sample number	species	ST	month	year	SampleSite	CEFOTAXIME MIC	Cefotaxime / Clavulanate MIC	CEFTAZIDIME MIC	CEFTAZIDIME CLAVULANATE MIC	ESBL(s)	Other beta-lactamase(s)	IMIPENEM / EDTA MIC	IMIPENEM MIC	MEROPENEM MIC	ERTAPENEM MIC	CEFTAZIDIME / AVIBACTAM	Carbapenemase	CIPROFLOXACIN MIC	Fluoroquinolone R alleles	AMIKACIN MIC	TOBRAMYCIN MIC	Aminoglycoside R alleles	TIGEYCLINE	COLISTIN	Colistin R alleles
Kox-A	ERS3213669	SAMEA5408359	K. oxytoca	138	Aug	2015	urine	8	0.125	16	2	-	TEM-1	1	2	1	16	2	GES-5	4	gyrA[83:S-T];qnrB-1	4	32	aadA-1b;aph(6)-Id;aac(3)-IIa;aac(6')-Ib-cr[v]	0.5	<=0.5
Kox-A.2	ERS3213670	SAMEA5408360	K. oxytoca	138	Sep	2015	BAL	256	0.25	256	4	CTX-M-15	SHV-12,TEM-1	2	4	1	4	nt	GES-5	4	gyrA[83:S-T];qnrB-1	4	32	aadA-1b;aph(6)-Id;aac(3)-IIa;aac(6')-Ib-cr[v]	1	<=0.5
Kox-A.3	ERS3213671	SAMEA5408361	K. oxytoca	138	Sep	2015	rectal screen	256	0.25	>256	4	CTX-M-15	SHV-12,TEM-1	2	2	1	4	nt	GES-5	2	gyrA[83:S-T];qnrB-1	4	32	aadA-1b;aph(6)-Id;aac(3)-IIa;aac(6')-Ib-cr[v]	0.5	<=0.5
Kox-A.4	ERS3213672	SAMEA5408362	K. oxytoca	138	Oct	2015	blood	256	0.5	256	8	CTX-M-15	SHV-12,TEM-1	2	4	2	4	nt	GES-5	4	gyrA[83:S-T];qnrB-1	8	>32	aadA-1b;aph(6)-Id;aac(3)-IIa;aac(6')-Ib-cr[v]	1	<=0.5
Kox-B	ERS3213673	SAMEA5408363	K. oxytoca	138	Sep	2015	rectal screen	128	0.5	256	8	CTX-M-15	SHV-12,TEM-1	2	2	1	4	nt	GES-5	1	gyrA[83:S-T]	2	16	aadA-1b;aph(6)-Id;aac(3)-IIa;aac(6')-Ib-cr[v]	1	<=0.5
Kox-B.2	ERS3213674	SAMEA5408364	K. oxytoca	138	Sep	2015	rectal screen	64	0.5	128	8	CTX-M-15	SHV-12,TEM-1	2	4	4	4	nt	GES-5	8	gyrA[83:S-T];qnrB-1	4	32	aadA-1b;aph(6)-Id;aac(3)-IIa;aac(6')-Ib-cr[v]	4	>32	∆mgrB_nt8
Kox-C	ERS3213675	SAMEA5408365	K. oxytoca	138	Sep	2015	rectal screen	128	0.5	256	4	CTX-M-15	SHV-12,TEM-1	0.5	2	1	4	2	GES-5	1	gyrA[83:S-T]	2	16	aadA-1b;aph(6)-Id;aac(3)-IIa;aac(6')-Ib-cr[v]	1	<=0.5
Kox-D	ERS3213676	SAMEA5408366	K. oxytoca	138	Sep	2015	rectal screen	256	0.5	>256	16	CTX-M-15	SHV-12,TEM-1	2	2	1	4	nt	GES-5	2	gyrA[83:S-T];qnrB-1	8	>32	aadA-1b;aph(6)-Id;aac(3)-IIa;aac(6')-Ib-cr[v]	<=0.25	<=0.5
Kox-E	ERS3213677	SAMEA5408367	K. oxytoca	138	Sep	2015	rectal screen	256	0.5	>256	16	CTX-M-15	SHV-12,TEM-1	2	2	1	4	nt	GES-5	2	gyrA[83:S-T];qnrB-1	8	>32	aadA-1b;aph(6)-Id;aac(3)-IIa;aac(6')-Ib-cr[v]	0.5	<=0.5
Kox-F	ERS3213678	SAMEA5408368	K. oxytoca	138	Sep	2015	rectal screen	128	0.5	256	8	CTX-M-15	SHV-12,TEM-1	2	2	1	2	nt	GES-5	2	gyrA[83:S-T];qnrB-1	4	32	aadA-1b;aph(6)-Id;aac(3)-IIa;aac(6')-Ib-cr[v]	0.5	<=0.5
Kox-G	ERS3213679	SAMEA5408369	K. oxytoca	138	Oct	2015	rectal screen	128	0.5	256	8	CTX-M-15	SHV-12,TEM-1	2	2	1	4	nt	GES-5	4	gyrA[83:S-T];qnrB-1	4	32	aadA-1b;aph(6)-Id;aac(3)-IIa;aac(6')-Ib-cr[v]	0.5	<=0.5
Kox-H	ERS3213680	SAMEA5408370	K. oxytoca	138	Oct	2015	rectal screen	256	1	256	8	CTX-M-15	SHV-12,TEM-1	2	2	1	4	nt	GES-5	4	gyrA[83:S-T];qnrB-1	8	>32	aadA-1b;aph(6)-Id;aac(3)-IIa;aac(6')-Ib-cr[v]	0.5	<=0.5
Kox-I	ERS3213681	SAMEA5408371	K. oxytoca	138	Nov	2015	rectal screen	256	0.5	256	8	CTX-M-15	TEM-1	2	2	1	4	nt	GES-5	4	gyrA[83:S-T];qnrB-1	4	>32	aadA-1b;aph(6)-Id;aac(3)-IIa;aac(6')-Ib-cr[v]	1	<=0.5
Kox-I.2	ERS3213682	SAMEA5408372	K. oxytoca	138	Nov	2015	rectal screen	256	0.5	128	8	CTX-M-15	SHV-12,TEM-1	2	2	1	4	nt	GES-5	2	gyrA[83:S-T];qnrB-1	8	32	aadA-1b;aph(6)-Id;aac(3)-IIa;aac(6')-Ib-cr[v]	0.5	<=0.5
Kox-J	ERS3213683	SAMEA5408373	K. oxytoca	138	Nov	2015	rectal screen	256	0.5	256	8	CTX-M-15	SHV-12,TEM-1	2	4	1	4	2	GES-5	2	gyrA[83:S-T]	8	32	aadA-1b;aph(6)-Id;aac(3)-IIa;aac(6')-Ib-cr[v]	0.5	1
Kox-K	ERS3213684	SAMEA5408374	K. oxytoca	138	Dec	2015	rectal screen	256	0.25	256	8	CTX-M-15	SHV-12,TEM-1	2	4	1	4	2	GES-5	4	gyrA[83:S-T];qnrB-1	8	>32	aadA-1b;aph(6)-Id;aac(3)-IIa;aac(6')-Ib-cr[v]	1	<=0.5
Kox-Z	ERS3213685	SAMEA5408375	K. oxytoca	138	Aug	2014	urine	256	0.25	256	8	CTX-M-15	SHV-12,TEM-1	2	4	1	4	2	GES-5	4	gyrA[83:S-T];qnrB-1	8	>32	aadA-1b;aph(6)-Id;aac(3)-IIa;aac(6')-Ib-cr[v]	1	<=0.5
Kox-Y	ERS3213686	SAMEA5408376	K. oxytoca	138	Dec	2014	wound	256	0.5	128	4	CTX-M-15	TEM-1	1	2	1	4	nt	GES-5	4	gyrA[83:S-T];qnrB-1	4	32	aadA-1b;aph(6)-Id;aac(3)-IIa;aac(6')-Ib-cr[v]	0.5	<=0.5
Kox-X	ERS3213687	SAMEA5408377	K. oxytoca	138	Dec	2014	throat swab	8	0.25	256	4	-	SHV-12,TEM-1	1	2	1	4	2	GES-5	1	gyrA[83:S-T]	4	32	aadA-1b;aph(6)-Id;aac(3)-IIa;aac(6')-Ib-cr[v]	0.25	0.5
Ecl-W	ERS3213689	SAMEA5408379	E. cloacae	66			rectal screen	2	1	8	4	ACT-16		1	2	0.5	2	1	GES-5	8	gyrA;qnrB-1	8	16	aac(6')-Ib-cr	0.5	<=0.5
Eco-V	ERS3213691	SAMEA5408381	E. coli	101			rectal screen	>256	4	64	4	CTX-M-15	TEM-1	0.5	2	8	8	nt	GES-5	>8	gyrA[83:S-L;87:D-N];parC[80:S-I]	>64	>32	aadA-2;aph(6)-Id,aac(3)-IIa;aac(6')-Ib-cr[v];armA	<0.25	<=0.5
Kox_U	ERS3213688	SAMEA5408378	K. oxytoca	236	Feb	2014	waste water	128	2	16	2	CTX-M-15	SHV-2a,TEM-1	>16	128	>32	>16	1	GES-5	2	gyrA[83:S-T;87:D-Y];parC	8	>32	aac(3)-IId;aac(6')-Ib-cr[v]	0.5	<=0.5
Kpn_T	ERS3213690	SAMEA5408380	K. pneumoniae	147	Sep	2015	rectal screen	128	>32	>256	16	CMY-6	SHV-11	1	32	>32	>16	>256	NDM-1; GES-5	>8	gyrA[83:S-I]; parC[80:S-I]	>64	>32	aph(3')-VIb[v];aac(3)-IId;aac(6')-Ib-cr[v];rmtC	1	<=0.5
Eco_S	ERS3213692	SAMEA5408382	E. coli	405	Jun	2016	rectal screen	256	32	64	2	CTX-M-15		>16	128	>32	>16	2	GES-5	>8	gyrA[83:S-L;87:D-N];parC[80:S-I]	8	>32	aadA-5;aph(6)-Id;aac(3)IIa;aac(6')-Ib-cr[v]	1	<=0.5
Table S1.

## Sheet: Table S2
Position relative to Kox_Z	Kox_Y	Kox_X	Kox_A	Kox_A.2	Kox_A.3	Kox_A.4	Kox_B	Kox_B.2	Koc_C	Kox_D	Kox_E	Kox_F	Kox_G	Kox_H	Kox_I	Kox_I.2	Kox_J	Kox_K	Gene	Product	CDS start	CDS stop	Strand
112897																			rlmF	Ribosomal_RNA_large_subunit_methyltransferase_F	112358	113272	-
221196																			putA	Bifunctional_protein	220268	222415	-
452726																			crp	cAMP-activated_global_transcriptional_regulator	452227	452859	-
560731																			cusA	Cation_efflux_system_protein	558676	561789	-
1144992																			lamB	Maltoporin_precursor	1144273	1145631	+
1508730																			allD	Ureidoglycolate_dehydrogenase_(NAD(+))	1508078	1509127	-
1525031																			phnP	Phosphoribosyl_cyclic_phosphodiesterase	1525076	1525900	+
1625314																			mntH	Divalent_metal_cation_transporter	1625477	1626712	+
1799335																			apbE	Thiamine_biosynthesis_lipoprotein	1768231	1769283	+
2137815																			orf	hypothetical_protein, PRK10626	2137650	2138366	-
2253147																			mdtP	Multidrug_resistance_OMP	2252667	2254106	-
4370029																			dmsD	Tat_proofreading_chaperone	4369882	4370109	+
5341634																			corC	Magnesium_and_cobalt_efflux	5340131	5341717	+
5925346																			dmlR	HTH-type_transcriptional_regulator	5924885	5925787	-
6170646																			selD	Selenide_water_dikinase	6170363	6171406	+
3842880																			fecA	Fe(3+)_dicitrate_transport_protein	3842106	3844217	-
145654																			basS	Sensor_protein	145212	146309	+
284239																			orf	putative_aminodeoxychorismate_lyase	283876	284898	+
452678																			crp	cAMP-activated_global_transcriptional_regulator	452227	452859	-
682862																			mltF	Membrane-bound_lytic_murein_transglycosylase	682686	684302	+
883001																			dmlR	HTH-type_transcriptional_regulator	882765	883700	+
883004																			dmlR	HTH-type_transcriptional_regulator	882765	883700	+
1436797																			malG	Maltose_transport_system_permease	1436311	1437162	+
1657926																			mnmC	tRNA_5-methylaminomethyl-2-thiouridine_biosynthesis	1656170	1658158	-
1785770																			orf	Pectate_lyase_superfamily	1784865	1786118	-
2091435																			pfeA	Ferric_enterobactin_receptor	2090713	2092776	+
3028223																			orf	Helix-turn-helix, Pfam:PF01381.16	3028143	3028583	-
3061367																			bamA	Outer_membrane_protein_assembly_factor	3061341	3063770	-
3683603																			narI	Respiratory_nitrate_reductase_1_gamma_chain	3683303	3683980	-
4580933																			orf	Macrophage-killing, Pfam:PF06761.6	4578871	4582293	-
5781552																			frdA	Fumarate_reductase_flavoprotein_subunit	5780400	5782190	-
5835670																			cah	Carbonic_anhydrase_precursor	5835281	5836021	-
6246076																			melR	Melibiose_operon_regulatory_protein	6245905	6246879	+
617037																			yfgF	Cyclic_di-GMP_phosphodiesterase	614883	617102	-
1000233																			orf	Endoglucanase_precursor	998505	999503	+
1116010																			pepE	Peptidase_E	1115229	1115918	-
1743309																			rhmT	Inner_membrane_transport	1743266	1744555	+
2895037																			TraG	N-terminal_region	2894091	2895614	-
3683128																				d/s of tRNA-Tyr(gta)	3682873	3682957	+
4493491																			pyrI	Aspartate_carbamoyltransferase_regulatory_chain	4493363	4493824	-
5204441																			besA	Ferri-bacillibactin_esterase	5203954	5204883	-
5272700																			nifD	Nitrogenase_molybdenum-iron_protein	5272616	5274067	+
752114																			orf	hypothetical_protein	752261	752581	-
1116017																			orf	Post-segregation_antitoxin	1116155	1116448	+
4173203																			iolC	5-dehydro-2-deoxygluconokinase	4171409	4173322	-
4173416
4173642
5261314																			orf	hypothetical_protein	5260663	5262099	-
5517537																			d/s lrp4	Leucine-responsive_regulatory_protein	5517065	5517526	+
5517624																			u/s of	hypothetical_protein	5517794	5518414	-
5695580																			dcm	DNA-cytosine_methyltransferase	5694907	5696340	-
5942278																			nqrB	NADH-quinone_reductase_subunit_B	5941179	5942417	+
5942281																			nqrB	NADH-quinone_reductase_subunit_B
4655868																			yqjH	NADPH-dependent_ferric-chelate_reductase	4655185	4655958	+
1241																			phoR	Alkaline_phosphatase_synthesis_sensor	142	1614	-
57846																			orf	hypothetical_protein	57320	58069	+
1607248																			orf	hypothetical_protein	1607235	1608584	+
2488924																			orf	hypothetical_protein	2487725	2489083	+
2495567																			int	Integrase	2494998	2496401	+
2501871
2698469																			higA	Antitoxin	2698346	2698747	-
46773																			orf	hypothetical_protein	46611	47003	-
228204																			efeO	Iron_uptake_system_component	227341	228468	+
1606000																			orf	metal-dependent_hydrolase	1605335	1606435	+
4253241																			allS	HTH-type_transcriptional_activator	4251229	4252131	+
1769167																			glpR	Glycerol-3-phosphate_regulon_repressor	1798761	1799519	-
1958064																			xerD	Tyrosine_recombinase	1957694	1958677	-
251438																			mdoH	Glucans_biosynthesis_glucosyltransferase_H	250043	252571	+
5935096																			fadE	Acyl-coenzyme_A_dehydrogenase	5934526	5936970	-
251725																			mdoH	Glucans_biosynthesis_glucosyltransferase_H	250043	252571	+
2107075																			nadX	L-aspartate_dehydrogenase	2106684	2107448	-
2354284																			citG	triphosphoribosyl-dephosphocoenzyme-A_synthase	2353606	2354448	+
2849532																			hycE	Formate_hydrogenlyase_subunit_5	2848879	2850588	+
5291654																			plaP	Low-affinity_putrescine_importer	5291156	5292514	-
6077981																			rdgC	Recombination-associated_protein	6077977	6078888	-
2348970																			tnpA	Tn3_transposase_DDE_domain_protein	2347050	2349845	-
3301607																			clpB	Chaperone_protein	3300280	3301737	-
4482904																			licC	Lichenan_permease_IIC_component	4482266	4483621	+
2348967
3936837																			adhP	Alcohol_dehydrogenase	3936802	3937812	-
231139																			yciL	YciI-like_protein	231102	231395	-
329154																			orf	Propionate_catabolism_activator	329134	329454	-
2501525																			fieF	Ferrous-iron_efflux_pump	2501527	2502423	+
4138248																			cobC	Alpha-ribazole_phosphatase	4137652	4138281	-
Table S2.
